# Supplementary material for: Antibacterial and Analgesic Properties of Beta-Caryophyllene in a Murine Urinary Tract Infection Model
Source: Molecules. 2023 May 17;28(10):4144. doi: 10.3390/molecules28104144 (PMC10223983; doi:10.3390/molecules28104144)
Supplement: Supplementary file 1 [file molecules-28-04144-s001.zip]

Archive with 1 entries (1 files):
- molecules-2327472-supplementary.docx
